# Supplementary material for: Genetic isolation in an endemic African habitat specialist
Source: Ibis (Lond 1859). 2017 Sep 8;159(4):792–802. doi: 10.1111/ibi.12520 (PMC5606504; doi:10.1111/ibi.12520)
Supplement: Supplementary file 1 — Table S1. Microsatellite genotype data for all individuals (14 loci; n = 73) and GenBank accession numbers for sequence data (six loci; n = 9). [file IBI-159-792-s001.xls]

## Sheet: Sheet1
Table S1. Microsatellite genotype data for all individuals (14 loci; n = 73) and GenBank accession numbers for sequence data (six loci; n = 9).
* Sample excluded from the final dataset due to high levels of genetic relatedness (R > 0.5; assessed in ML-Relate).
† Locus excluded from the final dataset due to high frequency of null alleles (>0.2) and deviation from Hardy-Weinberg equilibrium across populations (assessed in Cervus v3.0.3 ).
Population	Sample ID	COI Accession Number	ND3 Accession Number	ADH5 Accession Number	FIB7 Accession Number	MYO2 Accession Number	RAG1 Accession Number	Calex43	Calex43	Calex7	Calex7	Calex33	Calex33	Calex39	Calex39	Calex45	Calex45	Calex18	Calex18	Calex19	Calex19	Calex4	Calex4	Calex35	Calex35	Calex16	Calex16	Calex2	Calex2	Calex8 †	Calex8 †	Calex11 †	Calex11 †	Calex23 †	Calex23 †
Kenya	35	KM001292	KM001385	KM001129	KM001464	KM001213	KM001551	382	384	159	159	155	155	125	125	274	274	164	164	302	302	207	207	127	127	207	207	152	152	235	239	154	156	237	237
Kenya	36	KM001293	KM001386	KM001130	KM001465	KM001214	KM001552	384	386	159	159	153	157	125	125	260	260	164	164	302	302	207	207	127	127	207	207	152	154	235	241	156	156	237	237
Kenya	39	KM001294	KM001387	KM001131	KM001466	KM001215	KM001553	384	384	159	159	153	155	123	125	260	260	164	166	302	302	207	213	127	127	207	209	154	154	235	235	154	154	237	237
Kenya	40							384	386	159	159	155	157	121	121	274	274	162	166	302	302	207	207	127	127	207	207	154	154	239	239	156	156	237	237
Kenya	42							384	384	149	159	155	157	123	123	260	274	164	164	302	302	207	207	127	127	207	207	152	152	239	239	156	156	237	237
Kenya	45							384	384	159	161	155	155	121	123	274	274	164	166	302	302	207	207	125	127	207	209	152	152	239	239	156	156	237	237
Kenya	48							384	386	159	159	153	155	121	123	272	274	164	166	302	302	207	207	127	127	207	207	152	152	235	241	154	156	237	237
Kenya	50							382	386	159	159	153	155	121	121	274	274	164	164	302	302	207	207	127	127	207	207	150	150	239	239	154	154	237	237
Kenya	52							382	386	159	161	155	157	125	125	260	272	164	164	302	302	207	207	127	127	207	207	152	152	239	239	156	156	237	237
Kenya	56							382	386	159	159	155	155	123	135	260	274	164	164	302	302	207	207	127	127	207	209	152	152	239	239	154	154	237	237
Kenya	57							384	384	159	159	155	155	121	135	274	274	162	166	302	302	207	213	127	127	207	207	150	152	239	239	154	154	237	237
Kenya	58							382	384	159	159	155	155	121	135	272	274	164	164	302	302	207	213	127	127	207	207	152	154	239	239	154	156	237	237
Kenya	59							386	386	149	159	155	155	121	123	274	274	164	166	302	302	207	213	125	127	207	207	152	154	239	239	156	156	237	237
Kenya	61							384	386	159	159	153	155	121	123	274	274	164	164	302	302	207	211	125	127	207	209	154	154	239	239	156	156	237	237
Kenya	64							382	384	159	159	155	155	123	125	260	274	164	164	302	302	207	207	125	127	207	207	154	154	239	241	156	156	237	237
Kenya	65							382	384	159	159	155	155	125	125	274	274	164	168	302	304	213	213	125	127	207	207	152	154	241	241	154	156	237	237
Kenya	72							382	384	149	149	155	155	121	121	268	274	162	164	302	302	207	207	127	127	207	207	152	152	239	241	156	156	237	237
Kenya	73							384	386	157	159	155	155	123	125	274	274	166	166	302	302	207	207	127	127	207	207	154	154	235	235	154	156	237	237
Namibia	E2							386	386	161	161	157	159	125	125	268	268	164	166	300	300	213	213	125	127	207	207	154	154	235	237	156	156	237	237
Namibia	K6948	KX371163	KX371124	KX371202	KX371222	KX371179	KX371143	386	386	161	161	157	159	123	125	260	260	164	164	298	298	213	215	125	125	207	207	154	154	227	235	156	156	237	243
Namibia	K6950	KX371164	KX371125	KX371203	KX371223	KX371180	KX371144	386	386	161	161	157	157	123	125	260	266	164	164	298	300	213	215	125	127	207	207	152	154	227	235	156	156	237	237
Namibia	K6951	KX371165	KX371126	KX371204	KX371224	KX371181	KX371145	386	386	159	159	157	157	127	127	260	268	164	164	300	300	213	215	125	125	207	207	154	154	227	235	156	156	237	241
Namibia	K6952							386	386	159	159	157	157	123	127	260	260	164	164	300	300	213	215	125	127	207	207	152	154	227	237	156	156	237	237
Namibia	K6955							386	386	159	159	157	159	121	121	260	268	164	164	300	300	213	213							227	233			239	239
Namibia	K6956							386	386	159	159	157	157	125	127	266	268	164	164	298	300	213	215	125	125	207	207	154	154	227	227	156	156	237	237
Namibia	K6958							386	386	161	163	157	161	123	123	260	260	162	164	300	300	215	215	125	125	207	207	154	154	233	235	156	156	237	237
Namibia	K6959							386	386	159	161	157	157	125	127	260	268	164	164	300	300	211	215	127	127	207	207	152	154	233	235	156	156	237	237
Namibia	K6960							386	386	159	163	159	159	123	125	260	266	162	166	300	304	215	215	125	125	207	207	154	154	237	237	156	156	237	241
Namibia	K6961							386	386	159	163	157	159	123	125	260	266	162	164	300	300	213	215	125	125	207	209	152	154	237	237	156	156	237	241
Namibia	K6967							380	386	159	161	157	157	121	127	260	268	162	164	300	300	213	213	125	125	207	207	154	154	237	237	156	156	237	237
Namibia	K6981							380	386	161	161	155	157	123	123	260	266	164	164	300	300	211	215	127	127	207	207	152	154	227	235	156	156	239	243
Namibia	K6983							380	386	161	163	157	159	123	125	260	268	164	164	300	300	213	213	127	127	207	207	154	154	235	235	156	156	239	239
Namibia	K6984							380	386	159	161	157	157	123	125	268	268	164	164	300	304	213	215	127	127	207	207	152	154	227	235	156	156	237	237
Namibia	K6986							386	386	159	163	157	159	125	125	268	268	164	164	300	300	213	215	125	125	207	207	154	154	237	237	156	156	237	237
Namibia	K6987							386	386	159	163	155	159	123	127	260	268	164	164	298	300	213	215	125	125	207	207	154	154	227	227	156	156	237	237
Tanzania	K159141	KX371166	KX371127	KX371205	KX371225	KX371182	KX371146	384	386	159	161	155	155	121	125	274	274	164	164	302	302	207	213	125	127	207	207	152	152	239	239	154	156	237	237
Tanzania	K159148	KX371167	KX371128	KX371206	KX371226	KX371183	KX371147	384	386	159	161	155	155	121	123	274	274	162	164	302	302	207	207	127	127	207	209	152	152	235	239	154	156	237	237
Tanzania	K159149	KX371168	KX371129	KX371207	KX371227	KX371184	KX371148	384	384	157	159	155	155	123	125	260	268	162	164	302	302	207	207	127	127	207	207	152	154	239	239	156	156	237	237
Tanzania	K159150							382	386	149	159	155	155	121	123	260	260	164	164	302	302	207	207	127	127	207	207	152	154	239	239	156	156	237	237
Tanzania	K159154							384	384	159	159	157	157	121	125	268	274	164	164	302	302	207	207	127	127	207	209	154	154	239	241	154	156	237	237
Tanzania	K159188							382	384	149	159	155	155	123	125	260	274	162	166	302	302	207	211	127	127	207	207	152	154	239	239	154	156	237	237
Tanzania	K159196							382	386	159	159	155	155	121	125	274	274	162	168	302	302	207	207	127	127	207	207	152	154	235	239	156	156	237	237
Tanzania	K159197							384	384	161	161	155	157	125	125	260	274	164	164	302	302	207	207	127	127	207	207	152	152	239	239	156	156	237	237
Tanzania	K15967							384	386	159	159	155	155	121	121	274	274	164	164	302	302	207	207	127	127	207	209	154	154	239	239	156	156	237	237
Tanzania	K15978							384	386	149	157	153	155	121	125	274	274	162	162	302	302	207	207	127	127	207	207	154	154	239	239	156	156	237	237
Kenya	37*							384	384	159	159	155	155	121	123	260	274	164	166	302	302	207	207	127	127	207	207	152	152	239	239	156	156	237	237
Kenya	38*							384	384	159	159	155	155	121	123	274	274	164	166	302	302	207	213	127	127	207	207	152	154	239	239	154	156	237	237
Kenya	41*							382	386	159	159	155	155	121	123	274	274	162	164	302	302	207	207	127	127	207	207	152	154	239	239	156	156	237	237
Kenya	43*							384	386	159	159	155	157	123	125	260	272	164	164	302	302	207	207	125	127	207	207	152	154	239	239	156	156	237	237
Kenya	44*							384	386	159	159	155	155	121	121	274	274	164	166	302	302	207	207	127	127	207	207	152	154	239	239	154	156	237	237
Kenya	46*							384	384	159	159	155	155	123	125	260	274	164	164	302	302	207	207	127	127	207	207	152	152	235	239	154	154	237	237
Kenya	47*							384	386	149	159	155	155	121	135	260	274	162	164	302	302	207	207	127	127	207	207	152	152	239	239	156	156	237	237
Kenya	49*							382	386	149	159	155	155	121	123	274	274	164	164	302	302	207	211	127	127	207	207	152	154	239	239	156	156	237	237
Kenya	51*							384	386	159	159	155	155	121	135	274	274	164	164	302	302	207	207	127	127	207	209	152	154	235	239	154	154	237	237
Kenya	53*							384	386	159	159	155	155	123	125	274	274	164	164	302	302	207	207	127	127	207	207	152	154	239	239	154	156	237	237
Kenya	54*							384	384	159	161	155	155	121	121	274	274	164	164	302	302	207	207	127	127	207	207	152	154	239	239	154	156	237	237
Kenya	55*							384	386	159	159	155	155	123	123	260	272	164	164	302	302	207	213	127	127	207	207	152	154	239	239	154	154	237	237
Kenya	60*							384	384	149	159	155	157	123	135	260	274	164	164	302	302	207	207	127	127	207	207	152	154	239	239	156	156	237	237
Kenya	62*							384	386	159	159	155	155	121	123	260	274	164	164	302	302	207	211	127	127	207	207	152	154	239	239	156	156	237	237
Kenya	63*							384	386	159	159	155	155	121	125	274	274	164	164	302	302	207	213	127	127	207	207	152	154	239	239	156	156	237	237
Kenya	66*							382	384	159	159	155	155	125	125	260	274	164	166	302	302	207	207	127	127	207	207	152	154	235	239	156	156	237	237
Kenya	67*							382	386	159	159	155	157	121	123	260	274	164	164	302	302	207	207	127	127	207	207	152	154	239	239	154	154	237	237
Kenya	68*							384	386	161	161	155	155	121	123	274	274	164	166	302	302	207	207	127	127	207	207	152	152	239	239	156	156	237	237
Kenya	69*							384	384	159	159	155	155	121	123	272	274	164	164	302	302	207	213	127	127	207	207	152	152	235	239	156	156	237	237
Kenya	70*							382	384	159	159	155	155	121	125	274	274	164	166	302	302	207	207	125	127	207	209	152	154	239	239	156	156	237	237
Kenya	71*							382	384	159	159	155	157	123	125	274	274	164	164	302	302	207	207	127	127	207	207	152	152	239	239	154	156	237	237
Kenya	74*							384	384	159	159	153	155	121	125	274	274	164	164	302	302	207	207	125	127	207	207	152	154	239	239	156	156	237	237
Namibia	K6949*							386	386	159	161	157	159	123	125	260	266	164	164	298	300	213	215	125	125	207	207	152	154	227	227	156	156	237	243
Namibia	K6972*							386	386	149	161	157	157	121	125	260	260	164	164	298	300	213	215	125	125	209	209	154	154	227	235	156	156	239	239
Namibia	K6982*							380	386	161	161	155	157	121	123	260	260	162	164	298	300	211	215	127	127	207	207	154	154	227	235	156	156	237	241
Namibia	K6985*							386	386	159	159	157	159	125	127	268	268	164	164	300	300	213	215	125	125	207	207	154	154	237	237	156	156	237	237
Tanzania	K159190*							384	384	159	159	155	157	121	125	260	274	164	166	302	302	207	207	127	127	207	207	154	154	239	239	156	156	237	237
Tanzania	K17101*							382	384	149	159	155	155	121	123	272	272	164	164	302	302	207	207	125	127	207	207	152	152	239	239	154	156	237	237
